# Supplementary material for: Computational modelling of cancerous mutations in the EGFR/ERK signalling pathway
Source: BMC Syst Biol. 2009 Oct 5;3:100. doi: 10.1186/1752-0509-3-100 (PMC2764635; doi:10.1186/1752-0509-3-100)
Supplement: Additional file 1 — EGF Model. This is an SBML file of our newly developed EGF model [file 1752-0509-3-100-S1.XML]

<?xml version="1.0" encoding="UTF-8"?>
<sbml xmlns="http://www.sbml.org/sbml/level2" level="2" version="1">
  <model id="Model_1" name="Orton et al 2009 - Modelling cancerous mutations in the EGFR/ERK pathway - EGF Model">
    <notes>
      <body xmlns="http://www.w3.org/1999/xhtml"></body>
    </notes>
    <listOfFunctionDefinitions>
      <functionDefinition id="function_1" name="Constant flux (irreversible)">
        <math xmlns="http://www.w3.org/1998/Math/MathML">
          <lambda>
            <bvar>
              <ci> v </ci>
            </bvar>
            <ci> v </ci>
          </lambda>
        </math>
      </functionDefinition>
      <functionDefinition id="function_0" name="MM Explicit Enzyme">
        <math xmlns="http://www.w3.org/1998/Math/MathML">
          <lambda>
            <bvar>
              <ci> kcat </ci>
            </bvar>
            <bvar>
              <ci> E </ci>
            </bvar>
            <bvar>
              <ci> S </ci>
            </bvar>
            <bvar>
              <ci> km </ci>
            </bvar>
            <apply>
              <divide/>
              <apply>
                <times/>
                <ci> kcat </ci>
                <ci> E </ci>
                <ci> S </ci>
              </apply>
              <apply>
                <plus/>
                <ci> km </ci>
                <ci> S </ci>
              </apply>
            </apply>
          </lambda>
        </math>
      </functionDefinition>
      <functionDefinition id="Menten_Explicit_Enzyme" name="Menten_Explicit_Enzyme">
        <math xmlns="http://www.w3.org/1998/Math/MathML">
          <lambda>
            <bvar>
              <ci> Kcat </ci>
            </bvar>
            <bvar>
              <ci> E </ci>
            </bvar>
            <bvar>
              <ci> S </ci>
            </bvar>
            <bvar>
              <ci> km </ci>
            </bvar>
            <apply>
              <divide/>
              <apply>
                <times/>
                <ci> Kcat </ci>
                <ci> E </ci>
                <ci> S </ci>
              </apply>
              <apply>
                <plus/>
                <ci> km </ci>
                <ci> S </ci>
              </apply>
            </apply>
          </lambda>
        </math>
      </functionDefinition>
    </listOfFunctionDefinitions>
    <listOfUnitDefinitions>
      <unitDefinition id="volume">
        <listOfUnits>
          <unit kind="litre" scale="-3" multiplier="1" offset="0"/>
        </listOfUnits>
      </unitDefinition>
      <unitDefinition id="substance">
        <listOfUnits>
          <unit kind="mole" scale="-3" multiplier="1" offset="0"/>
        </listOfUnits>
      </unitDefinition>
    </listOfUnitDefinitions>
    <listOfCompartments>
      <compartment id="compartment_0" name="compartment" size="1"/>
    </listOfCompartments>
    <listOfSpecies>
      <species id="species_0" name="boundEGFReceptor" compartment="compartment_0" initialConcentration="0"/>
      <species id="species_1" name="freeEGFReceptor" compartment="compartment_0" initialConcentration="80000"/>
      <species id="species_2" name="SosActive" compartment="compartment_0" initialConcentration="0"/>
      <species id="species_3" name="SosInactive" compartment="compartment_0" initialConcentration="120000"/>
      <species id="species_4" name="RasActive" compartment="compartment_0" initialConcentration="0"/>
      <species id="species_5" name="RasInactive" compartment="compartment_0" initialConcentration="120000"/>
      <species id="species_6" name="Raf1Active" compartment="compartment_0" initialConcentration="0"/>
      <species id="species_7" name="Raf1Inactive" compartment="compartment_0" initialConcentration="120000"/>
      <species id="species_8" name="MekActive" compartment="compartment_0" initialConcentration="0"/>
      <species id="species_9" name="MekInactive" compartment="compartment_0" initialConcentration="600000"/>
      <species id="species_10" name="ErkActive" compartment="compartment_0" initialConcentration="0"/>
      <species id="species_11" name="ErkInactive" compartment="compartment_0" initialConcentration="600000"/>
      <species id="species_12" name="P90RskActive" compartment="compartment_0" initialConcentration="0"/>
      <species id="species_13" name="P90RskInactive" compartment="compartment_0" initialConcentration="120000"/>
      <species id="species_14" name="PI3KActive" compartment="compartment_0" initialConcentration="0"/>
      <species id="species_15" name="PI3KInactive" compartment="compartment_0" initialConcentration="120000"/>
      <species id="species_16" name="AktActive" compartment="compartment_0" initialConcentration="0"/>
      <species id="species_17" name="AktInactive" compartment="compartment_0" initialConcentration="120000"/>
      <species id="species_18" name="degradedEGFReceptor" compartment="compartment_0" initialConcentration="0"/>
      <species id="species_19" name="C3GActive" compartment="compartment_0" initialConcentration="0"/>
      <species id="species_20" name="C3GInactive" compartment="compartment_0" initialConcentration="120000"/>
      <species id="species_21" name="Rap1Active" compartment="compartment_0" initialConcentration="0"/>
      <species id="species_22" name="Rap1Inactive" compartment="compartment_0" initialConcentration="120000"/>
      <species id="species_23" name="bRafActive" compartment="compartment_0" initialConcentration="0"/>
      <species id="species_24" name="bRafInactive" compartment="compartment_0" initialConcentration="120000"/>
      <species id="species_25" name="EGF" compartment="compartment_0" initialConcentration="10002000" boundaryCondition="true" constant="true"/>
      <species id="species_26" name="PP2AActive" compartment="compartment_0" initialConcentration="120000" boundaryCondition="true" constant="true"/>
      <species id="species_27" name="Raf1PPtase" compartment="compartment_0" initialConcentration="120000" boundaryCondition="true" constant="true"/>
      <species id="species_28" name="RasGapActive" compartment="compartment_0" initialConcentration="120000" boundaryCondition="true" constant="true"/>
      <species id="species_29" name="Rap1Gap" compartment="compartment_0" initialConcentration="120000" boundaryCondition="true" constant="true"/>
      <species id="species_30" name="proEGFReceptor" compartment="compartment_0" initialConcentration="1" boundaryCondition="true" constant="true"/>
    </listOfSpecies>
    <listOfReactions>
      <reaction id="reaction_0" name="EGF_Binding_Unbinding">
        <listOfReactants>
          <speciesReference species="species_25"/>
          <speciesReference species="species_1"/>
        </listOfReactants>
        <listOfProducts>
          <speciesReference species="species_0"/>
        </listOfProducts>
        <kineticLaw>
          <math xmlns="http://www.w3.org/1998/Math/MathML">
            <apply>
              <times/>
              <ci> compartment_0 </ci>
              <apply>
                <minus/>
                <apply>
                  <times/>
                  <ci> k1 </ci>
                  <ci> species_25 </ci>
                  <ci> species_1 </ci>
                </apply>
                <apply>
                  <times/>
                  <ci> k2 </ci>
                  <ci> species_0 </ci>
                </apply>
              </apply>
            </apply>
          </math>
          <listOfParameters>
            <parameter id="k1" value="2.18503e-005"/>
            <parameter id="k2" value="0.121008"/>
          </listOfParameters>
        </kineticLaw>
      </reaction>
      <reaction id="reaction_1" name="Sos_Activation" reversible="false">
        <listOfReactants>
          <speciesReference species="species_3"/>
        </listOfReactants>
        <listOfProducts>
          <speciesReference species="species_2"/>
        </listOfProducts>
        <listOfModifiers>
          <modifierSpeciesReference species="species_0"/>
        </listOfModifiers>
        <kineticLaw>
          <math xmlns="http://www.w3.org/1998/Math/MathML">
            <apply>
              <times/>
              <ci> compartment_0 </ci>
              <apply>
                <ci> Menten_Explicit_Enzyme </ci>
                <ci> Kcat </ci>
                <ci> species_0 </ci>
                <ci> species_3 </ci>
                <ci> km </ci>
              </apply>
            </apply>
          </math>
          <listOfParameters>
            <parameter id="Kcat" value="694.731"/>
            <parameter id="km" value="6086070"/>
          </listOfParameters>
        </kineticLaw>
      </reaction>
      <reaction id="reaction_2" name="Sos_Deactivation" reversible="false">
        <listOfReactants>
          <speciesReference species="species_2"/>
        </listOfReactants>
        <listOfProducts>
          <speciesReference species="species_3"/>
        </listOfProducts>
        <kineticLaw>
          <math xmlns="http://www.w3.org/1998/Math/MathML">
            <apply>
              <times/>
              <ci> compartment_0 </ci>
              <ci> k1 </ci>
              <ci> species_2 </ci>
            </apply>
          </math>
          <listOfParameters>
            <parameter id="k1" value="2.5"/>
          </listOfParameters>
        </kineticLaw>
      </reaction>
      <reaction id="reaction_3" name="Ras_Activation" reversible="false">
        <listOfReactants>
          <speciesReference species="species_5"/>
        </listOfReactants>
        <listOfProducts>
          <speciesReference species="species_4"/>
        </listOfProducts>
        <listOfModifiers>
          <modifierSpeciesReference species="species_2"/>
        </listOfModifiers>
        <kineticLaw>
          <math xmlns="http://www.w3.org/1998/Math/MathML">
            <apply>
              <times/>
              <ci> compartment_0 </ci>
              <apply>
                <ci> Menten_Explicit_Enzyme </ci>
                <ci> Kcat </ci>
                <ci> species_2 </ci>
                <ci> species_5 </ci>
                <ci> km </ci>
              </apply>
            </apply>
          </math>
          <listOfParameters>
            <parameter id="Kcat" value="32.344"/>
            <parameter id="km" value="35954.3"/>
          </listOfParameters>
        </kineticLaw>
      </reaction>
      <reaction id="reaction_4" name="Ras_Deactivation" reversible="false">
        <listOfReactants>
          <speciesReference species="species_4"/>
        </listOfReactants>
        <listOfProducts>
          <speciesReference species="species_5"/>
        </listOfProducts>
        <listOfModifiers>
          <modifierSpeciesReference species="species_28"/>
        </listOfModifiers>
        <kineticLaw>
          <math xmlns="http://www.w3.org/1998/Math/MathML">
            <apply>
              <times/>
              <ci> compartment_0 </ci>
              <apply>
                <ci> Menten_Explicit_Enzyme </ci>
                <ci> Kcat </ci>
                <ci> species_28 </ci>
                <ci> species_4 </ci>
                <ci> km </ci>
              </apply>
            </apply>
          </math>
          <listOfParameters>
            <parameter id="Kcat" value="1509.36"/>
            <parameter id="km" value="1432410"/>
          </listOfParameters>
        </kineticLaw>
      </reaction>
      <reaction id="reaction_5" name="Raf1_Activation" reversible="false">
        <listOfReactants>
          <speciesReference species="species_7"/>
        </listOfReactants>
        <listOfProducts>
          <speciesReference species="species_6"/>
        </listOfProducts>
        <listOfModifiers>
          <modifierSpeciesReference species="species_4"/>
        </listOfModifiers>
        <kineticLaw>
          <math xmlns="http://www.w3.org/1998/Math/MathML">
            <apply>
              <times/>
              <ci> compartment_0 </ci>
              <apply>
                <ci> Menten_Explicit_Enzyme </ci>
                <ci> Kcat </ci>
                <ci> species_4 </ci>
                <ci> species_7 </ci>
                <ci> km </ci>
              </apply>
            </apply>
          </math>
          <listOfParameters>
            <parameter id="Kcat" value="0.884096"/>
            <parameter id="km" value="62464.6"/>
          </listOfParameters>
        </kineticLaw>
      </reaction>
      <reaction id="reaction_6" name="Raf1_Deactivation" reversible="false">
        <listOfReactants>
          <speciesReference species="species_6"/>
        </listOfReactants>
        <listOfProducts>
          <speciesReference species="species_7"/>
        </listOfProducts>
        <listOfModifiers>
          <modifierSpeciesReference species="species_27"/>
        </listOfModifiers>
        <kineticLaw>
          <math xmlns="http://www.w3.org/1998/Math/MathML">
            <apply>
              <times/>
              <ci> compartment_0 </ci>
              <apply>
                <ci> Menten_Explicit_Enzyme </ci>
                <ci> Kcat </ci>
                <ci> species_27 </ci>
                <ci> species_6 </ci>
                <ci> km </ci>
              </apply>
            </apply>
          </math>
          <listOfParameters>
            <parameter id="Kcat" value="0.126329"/>
            <parameter id="km" value="1061.71"/>
          </listOfParameters>
        </kineticLaw>
      </reaction>
      <reaction id="reaction_7" name="Mek_Activation" reversible="false">
        <listOfReactants>
          <speciesReference species="species_9"/>
        </listOfReactants>
        <listOfProducts>
          <speciesReference species="species_8"/>
        </listOfProducts>
        <listOfModifiers>
          <modifierSpeciesReference species="species_6"/>
        </listOfModifiers>
        <kineticLaw>
          <math xmlns="http://www.w3.org/1998/Math/MathML">
            <apply>
              <times/>
              <ci> compartment_0 </ci>
              <apply>
                <ci> Menten_Explicit_Enzyme </ci>
                <ci> Kcat </ci>
                <ci> species_6 </ci>
                <ci> species_9 </ci>
                <ci> km </ci>
              </apply>
            </apply>
          </math>
          <listOfParameters>
            <parameter id="Kcat" value="185.759"/>
            <parameter id="km" value="4768350"/>
          </listOfParameters>
        </kineticLaw>
      </reaction>
      <reaction id="reaction_8" name="Mek_Deactivation" reversible="false">
        <listOfReactants>
          <speciesReference species="species_8"/>
        </listOfReactants>
        <listOfProducts>
          <speciesReference species="species_9"/>
        </listOfProducts>
        <listOfModifiers>
          <modifierSpeciesReference species="species_26"/>
        </listOfModifiers>
        <kineticLaw>
          <math xmlns="http://www.w3.org/1998/Math/MathML">
            <apply>
              <times/>
              <ci> compartment_0 </ci>
              <apply>
                <ci> Menten_Explicit_Enzyme </ci>
                <ci> Kcat </ci>
                <ci> species_26 </ci>
                <ci> species_8 </ci>
                <ci> km </ci>
              </apply>
            </apply>
          </math>
          <listOfParameters>
            <parameter id="Kcat" value="2.83243"/>
            <parameter id="km" value="518753"/>
          </listOfParameters>
        </kineticLaw>
      </reaction>
      <reaction id="reaction_9" name="Erk_Activation" reversible="false">
        <listOfReactants>
          <speciesReference species="species_11"/>
        </listOfReactants>
        <listOfProducts>
          <speciesReference species="species_10"/>
        </listOfProducts>
        <listOfModifiers>
          <modifierSpeciesReference species="species_8"/>
        </listOfModifiers>
        <kineticLaw>
          <math xmlns="http://www.w3.org/1998/Math/MathML">
            <apply>
              <times/>
              <ci> compartment_0 </ci>
              <apply>
                <ci> Menten_Explicit_Enzyme </ci>
                <ci> Kcat </ci>
                <ci> species_8 </ci>
                <ci> species_11 </ci>
                <ci> km </ci>
              </apply>
            </apply>
          </math>
          <listOfParameters>
            <parameter id="Kcat" value="9.85367"/>
            <parameter id="km" value="1007340"/>
          </listOfParameters>
        </kineticLaw>
      </reaction>
      <reaction id="reaction_10" name="Erk_Deactivation" reversible="false">
        <listOfReactants>
          <speciesReference species="species_10"/>
        </listOfReactants>
        <listOfProducts>
          <speciesReference species="species_11"/>
        </listOfProducts>
        <listOfModifiers>
          <modifierSpeciesReference species="species_26"/>
        </listOfModifiers>
        <kineticLaw>
          <math xmlns="http://www.w3.org/1998/Math/MathML">
            <apply>
              <times/>
              <ci> compartment_0 </ci>
              <apply>
                <ci> Menten_Explicit_Enzyme </ci>
                <ci> Kcat </ci>
                <ci> species_26 </ci>
                <ci> species_10 </ci>
                <ci> km </ci>
              </apply>
            </apply>
          </math>
          <listOfParameters>
            <parameter id="Kcat" value="8.8912"/>
            <parameter id="km" value="3496490"/>
          </listOfParameters>
        </kineticLaw>
      </reaction>
      <reaction id="reaction_11" name="P90Rsk_Activation" reversible="false">
        <listOfReactants>
          <speciesReference species="species_13"/>
        </listOfReactants>
        <listOfProducts>
          <speciesReference species="species_12"/>
        </listOfProducts>
        <listOfModifiers>
          <modifierSpeciesReference species="species_10"/>
        </listOfModifiers>
        <kineticLaw>
          <math xmlns="http://www.w3.org/1998/Math/MathML">
            <apply>
              <times/>
              <ci> compartment_0 </ci>
              <apply>
                <ci> Menten_Explicit_Enzyme </ci>
                <ci> Kcat </ci>
                <ci> species_10 </ci>
                <ci> species_13 </ci>
                <ci> km </ci>
              </apply>
            </apply>
          </math>
          <listOfParameters>
            <parameter id="Kcat" value="0.0213697"/>
            <parameter id="km" value="763523"/>
          </listOfParameters>
        </kineticLaw>
      </reaction>
      <reaction id="reaction_12" name="P90Rsk_Deactivation" reversible="false">
        <listOfReactants>
          <speciesReference species="species_12"/>
        </listOfReactants>
        <listOfProducts>
          <speciesReference species="species_13"/>
        </listOfProducts>
        <kineticLaw>
          <math xmlns="http://www.w3.org/1998/Math/MathML">
            <apply>
              <times/>
              <ci> compartment_0 </ci>
              <ci> k1 </ci>
              <ci> species_12 </ci>
            </apply>
          </math>
          <listOfParameters>
            <parameter id="k1" value="0.005"/>
          </listOfParameters>
        </kineticLaw>
      </reaction>
      <reaction id="reaction_13" name="Sos_Feedback_Deactivation" reversible="false">
        <listOfReactants>
          <speciesReference species="species_2"/>
        </listOfReactants>
        <listOfProducts>
          <speciesReference species="species_3"/>
        </listOfProducts>
        <listOfModifiers>
          <modifierSpeciesReference species="species_12"/>
        </listOfModifiers>
        <kineticLaw>
          <math xmlns="http://www.w3.org/1998/Math/MathML">
            <apply>
              <times/>
              <ci> compartment_0 </ci>
              <apply>
                <ci> Menten_Explicit_Enzyme </ci>
                <ci> Kcat </ci>
                <ci> species_12 </ci>
                <ci> species_2 </ci>
                <ci> km </ci>
              </apply>
            </apply>
          </math>
          <listOfParameters>
            <parameter id="Kcat" value="1611.97"/>
            <parameter id="km" value="896896"/>
          </listOfParameters>
        </kineticLaw>
      </reaction>
      <reaction id="reaction_14" name="PI3K_Activation_EGFR" reversible="false">
        <listOfReactants>
          <speciesReference species="species_15"/>
        </listOfReactants>
        <listOfProducts>
          <speciesReference species="species_14"/>
        </listOfProducts>
        <listOfModifiers>
          <modifierSpeciesReference species="species_0"/>
        </listOfModifiers>
        <kineticLaw>
          <math xmlns="http://www.w3.org/1998/Math/MathML">
            <apply>
              <times/>
              <ci> compartment_0 </ci>
              <apply>
                <ci> Menten_Explicit_Enzyme </ci>
                <ci> Kcat </ci>
                <ci> species_0 </ci>
                <ci> species_15 </ci>
                <ci> km </ci>
              </apply>
            </apply>
          </math>
          <listOfParameters>
            <parameter id="Kcat" value="10.6737"/>
            <parameter id="km" value="184912"/>
          </listOfParameters>
        </kineticLaw>
      </reaction>
      <reaction id="reaction_15" name="PI3K_Activation_Ras" reversible="false">
        <listOfReactants>
          <speciesReference species="species_15"/>
        </listOfReactants>
        <listOfProducts>
          <speciesReference species="species_14"/>
        </listOfProducts>
        <listOfModifiers>
          <modifierSpeciesReference species="species_4"/>
        </listOfModifiers>
        <kineticLaw>
          <math xmlns="http://www.w3.org/1998/Math/MathML">
            <apply>
              <times/>
              <ci> compartment_0 </ci>
              <apply>
                <ci> Menten_Explicit_Enzyme </ci>
                <ci> Kcat </ci>
                <ci> species_4 </ci>
                <ci> species_15 </ci>
                <ci> km </ci>
              </apply>
            </apply>
          </math>
          <listOfParameters>
            <parameter id="Kcat" value="0.0771067"/>
            <parameter id="km" value="272056"/>
          </listOfParameters>
        </kineticLaw>
      </reaction>
      <reaction id="reaction_16" name="PI3K_Deactivation" reversible="false">
        <listOfReactants>
          <speciesReference species="species_14"/>
        </listOfReactants>
        <listOfProducts>
          <speciesReference species="species_15"/>
        </listOfProducts>
        <kineticLaw>
          <math xmlns="http://www.w3.org/1998/Math/MathML">
            <apply>
              <times/>
              <ci> compartment_0 </ci>
              <ci> k1 </ci>
              <ci> species_14 </ci>
            </apply>
          </math>
          <listOfParameters>
            <parameter id="k1" value="0.005"/>
          </listOfParameters>
        </kineticLaw>
      </reaction>
      <reaction id="reaction_17" name="Akt_Activation" reversible="false">
        <listOfReactants>
          <speciesReference species="species_17"/>
        </listOfReactants>
        <listOfProducts>
          <speciesReference species="species_16"/>
        </listOfProducts>
        <listOfModifiers>
          <modifierSpeciesReference species="species_14"/>
        </listOfModifiers>
        <kineticLaw>
          <math xmlns="http://www.w3.org/1998/Math/MathML">
            <apply>
              <times/>
              <ci> compartment_0 </ci>
              <apply>
                <ci> Menten_Explicit_Enzyme </ci>
                <ci> Kcat </ci>
                <ci> species_14 </ci>
                <ci> species_17 </ci>
                <ci> km </ci>
              </apply>
            </apply>
          </math>
          <listOfParameters>
            <parameter id="Kcat" value="0.0566279"/>
            <parameter id="km" value="653951"/>
          </listOfParameters>
        </kineticLaw>
      </reaction>
      <reaction id="reaction_18" name="Akt_Deactivation" reversible="false">
        <listOfReactants>
          <speciesReference species="species_16"/>
        </listOfReactants>
        <listOfProducts>
          <speciesReference species="species_17"/>
        </listOfProducts>
        <kineticLaw>
          <math xmlns="http://www.w3.org/1998/Math/MathML">
            <apply>
              <times/>
              <ci> compartment_0 </ci>
              <ci> k1 </ci>
              <ci> species_16 </ci>
            </apply>
          </math>
          <listOfParameters>
            <parameter id="k1" value="0.005"/>
          </listOfParameters>
        </kineticLaw>
      </reaction>
      <reaction id="reaction_19" name="Raf1_Deactivation_Akt" reversible="false">
        <listOfReactants>
          <speciesReference species="species_6"/>
        </listOfReactants>
        <listOfProducts>
          <speciesReference species="species_7"/>
        </listOfProducts>
        <listOfModifiers>
          <modifierSpeciesReference species="species_16"/>
        </listOfModifiers>
        <kineticLaw>
          <math xmlns="http://www.w3.org/1998/Math/MathML">
            <apply>
              <times/>
              <ci> compartment_0 </ci>
              <apply>
                <ci> Menten_Explicit_Enzyme </ci>
                <ci> Kcat </ci>
                <ci> species_16 </ci>
                <ci> species_6 </ci>
                <ci> km </ci>
              </apply>
            </apply>
          </math>
          <listOfParameters>
            <parameter id="Kcat" value="15.1212"/>
            <parameter id="km" value="119355"/>
          </listOfParameters>
        </kineticLaw>
      </reaction>
      <reaction id="reaction_20" name="EGFReceptor_Degradation" reversible="false">
        <listOfReactants>
          <speciesReference species="species_0"/>
        </listOfReactants>
        <listOfProducts>
          <speciesReference species="species_18"/>
        </listOfProducts>
        <kineticLaw>
          <math xmlns="http://www.w3.org/1998/Math/MathML">
            <apply>
              <times/>
              <ci> compartment_0 </ci>
              <ci> k1 </ci>
              <ci> species_0 </ci>
            </apply>
          </math>
          <listOfParameters>
            <parameter id="k1" value="0.2"/>
          </listOfParameters>
        </kineticLaw>
      </reaction>
      <reaction id="reaction_21" name="C3G_Activation" reversible="false">
        <listOfReactants>
          <speciesReference species="species_20"/>
        </listOfReactants>
        <listOfProducts>
          <speciesReference species="species_19"/>
        </listOfProducts>
        <listOfModifiers>
          <modifierSpeciesReference species="species_0"/>
        </listOfModifiers>
        <kineticLaw>
          <math xmlns="http://www.w3.org/1998/Math/MathML">
            <apply>
              <times/>
              <ci> compartment_0 </ci>
              <apply>
                <ci> function_0 </ci>
                <ci> kcat </ci>
                <ci> species_0 </ci>
                <ci> species_20 </ci>
                <ci> km </ci>
              </apply>
            </apply>
          </math>
          <listOfParameters>
            <parameter id="kcat" value="694.731"/>
            <parameter id="km" value="6086070"/>
          </listOfParameters>
        </kineticLaw>
      </reaction>
      <reaction id="reaction_22" name="C3G_Deactivation" reversible="false">
        <listOfReactants>
          <speciesReference species="species_19"/>
        </listOfReactants>
        <listOfProducts>
          <speciesReference species="species_20"/>
        </listOfProducts>
        <kineticLaw>
          <math xmlns="http://www.w3.org/1998/Math/MathML">
            <apply>
              <times/>
              <ci> compartment_0 </ci>
              <ci> k1 </ci>
              <ci> species_19 </ci>
            </apply>
          </math>
          <listOfParameters>
            <parameter id="k1" value="2.5"/>
          </listOfParameters>
        </kineticLaw>
      </reaction>
      <reaction id="reaction_23" name="Rap1_Activation" reversible="false">
        <listOfReactants>
          <speciesReference species="species_22"/>
        </listOfReactants>
        <listOfProducts>
          <speciesReference species="species_21"/>
        </listOfProducts>
        <listOfModifiers>
          <modifierSpeciesReference species="species_19"/>
        </listOfModifiers>
        <kineticLaw>
          <math xmlns="http://www.w3.org/1998/Math/MathML">
            <apply>
              <times/>
              <ci> compartment_0 </ci>
              <apply>
                <ci> function_0 </ci>
                <ci> kcat </ci>
                <ci> species_19 </ci>
                <ci> species_22 </ci>
                <ci> km </ci>
              </apply>
            </apply>
          </math>
          <listOfParameters>
            <parameter id="kcat" value="32.344"/>
            <parameter id="km" value="35954.3"/>
          </listOfParameters>
        </kineticLaw>
      </reaction>
      <reaction id="reaction_24" name="Rap1_Deactivation" reversible="false">
        <listOfReactants>
          <speciesReference species="species_21"/>
        </listOfReactants>
        <listOfProducts>
          <speciesReference species="species_22"/>
        </listOfProducts>
        <listOfModifiers>
          <modifierSpeciesReference species="species_29"/>
        </listOfModifiers>
        <kineticLaw>
          <math xmlns="http://www.w3.org/1998/Math/MathML">
            <apply>
              <times/>
              <ci> compartment_0 </ci>
              <apply>
                <ci> function_0 </ci>
                <ci> kcat </ci>
                <ci> species_29 </ci>
                <ci> species_21 </ci>
                <ci> km </ci>
              </apply>
            </apply>
          </math>
          <listOfParameters>
            <parameter id="kcat" value="1509.36"/>
            <parameter id="km" value="1432410"/>
          </listOfParameters>
        </kineticLaw>
      </reaction>
      <reaction id="reaction_25" name="bRaf_Activation" reversible="false">
        <listOfReactants>
          <speciesReference species="species_24"/>
        </listOfReactants>
        <listOfProducts>
          <speciesReference species="species_23"/>
        </listOfProducts>
        <listOfModifiers>
          <modifierSpeciesReference species="species_21"/>
        </listOfModifiers>
        <kineticLaw>
          <math xmlns="http://www.w3.org/1998/Math/MathML">
            <apply>
              <times/>
              <ci> compartment_0 </ci>
              <apply>
                <ci> function_0 </ci>
                <ci> kcat </ci>
                <ci> species_21 </ci>
                <ci> species_24 </ci>
                <ci> km </ci>
              </apply>
            </apply>
          </math>
          <listOfParameters>
            <parameter id="kcat" value="0.884096"/>
            <parameter id="km" value="62464.6"/>
          </listOfParameters>
        </kineticLaw>
      </reaction>
      <reaction id="reaction_26" name="bRaf_Deactivation" reversible="false">
        <listOfReactants>
          <speciesReference species="species_23"/>
        </listOfReactants>
        <listOfProducts>
          <speciesReference species="species_24"/>
        </listOfProducts>
        <listOfModifiers>
          <modifierSpeciesReference species="species_27"/>
        </listOfModifiers>
        <kineticLaw>
          <math xmlns="http://www.w3.org/1998/Math/MathML">
            <apply>
              <times/>
              <ci> compartment_0 </ci>
              <apply>
                <ci> function_0 </ci>
                <ci> kcat </ci>
                <ci> species_27 </ci>
                <ci> species_23 </ci>
                <ci> km </ci>
              </apply>
            </apply>
          </math>
          <listOfParameters>
            <parameter id="kcat" value="0.126329"/>
            <parameter id="km" value="1061.71"/>
          </listOfParameters>
        </kineticLaw>
      </reaction>
      <reaction id="reaction_27" name="Mek_Activation_bRaf" reversible="false">
        <listOfReactants>
          <speciesReference species="species_9"/>
        </listOfReactants>
        <listOfProducts>
          <speciesReference species="species_8"/>
        </listOfProducts>
        <listOfModifiers>
          <modifierSpeciesReference species="species_23"/>
        </listOfModifiers>
        <kineticLaw>
          <math xmlns="http://www.w3.org/1998/Math/MathML">
            <apply>
              <times/>
              <ci> compartment_0 </ci>
              <apply>
                <ci> function_0 </ci>
                <ci> kcat </ci>
                <ci> species_23 </ci>
                <ci> species_9 </ci>
                <ci> km </ci>
              </apply>
            </apply>
          </math>
          <listOfParameters>
            <parameter id="kcat" value="185.759"/>
            <parameter id="km" value="4768350"/>
          </listOfParameters>
        </kineticLaw>
      </reaction>
      <reaction id="reaction_28" name="EGFReceptor_Production" reversible="false">
        <listOfReactants>
          <speciesReference species="species_30"/>
        </listOfReactants>
        <listOfProducts>
          <speciesReference species="species_1"/>
        </listOfProducts>
        <kineticLaw>
          <math xmlns="http://www.w3.org/1998/Math/MathML">
            <apply>
              <times/>
              <ci> compartment_0 </ci>
              <apply>
                <ci> function_1 </ci>
                <ci> v </ci>
              </apply>
            </apply>
          </math>
          <listOfParameters>
            <parameter id="v" value="100"/>
          </listOfParameters>
        </kineticLaw>
      </reaction>
      <reaction id="reaction_29" name="EGFReceptor_Degradtion_Free" reversible="false">
        <listOfReactants>
          <speciesReference species="species_1"/>
        </listOfReactants>
        <listOfProducts>
          <speciesReference species="species_18"/>
        </listOfProducts>
        <kineticLaw>
          <math xmlns="http://www.w3.org/1998/Math/MathML">
            <apply>
              <times/>
              <ci> compartment_0 </ci>
              <ci> k1 </ci>
              <ci> species_1 </ci>
            </apply>
          </math>
          <listOfParameters>
            <parameter id="k1" value="0.00125"/>
          </listOfParameters>
        </kineticLaw>
      </reaction>
      <reaction id="reaction_30" name="bRaf_Activation_Ras" reversible="false">
        <listOfReactants>
          <speciesReference species="species_24"/>
        </listOfReactants>
        <listOfProducts>
          <speciesReference species="species_23"/>
        </listOfProducts>
        <listOfModifiers>
          <modifierSpeciesReference species="species_4"/>
        </listOfModifiers>
        <kineticLaw>
          <math xmlns="http://www.w3.org/1998/Math/MathML">
            <apply>
              <times/>
              <ci> compartment_0 </ci>
              <apply>
                <ci> function_0 </ci>
                <ci> kcat </ci>
                <ci> species_4 </ci>
                <ci> species_24 </ci>
                <ci> km </ci>
              </apply>
            </apply>
          </math>
          <listOfParameters>
            <parameter id="kcat" value="0.884096"/>
            <parameter id="km" value="62464.6"/>
          </listOfParameters>
        </kineticLaw>
      </reaction>
    </listOfReactions>
  </model>
</sbml>
