# Supplementary material for: Computational modelling of cancerous mutations in the EGFR/ERK signalling pathway
Source: BMC Syst Biol. 2009 Oct 5;3:100. doi: 10.1186/1752-0509-3-100 (PMC2764635; doi:10.1186/1752-0509-3-100)
Supplement: Additional file 3 — Model Parameters. This excel file contains the values and sources of all the model parameters - specie initial concentrations and rate constants. [file 1752-0509-3-100-S3.XLS]

## Sheet: Reactions
Reaction Name	Kinetic Type	Reaction	Parameters	Value	Source
Akt_Activation	Michaelis-Menten	AktInactive -> AktActive; PI3KActive	kcat	0.0566279	Brown et al 2004
			km	653951	Brown et al 2004
Akt_Deactivation	Mass Action	AktActive -> AktInactive	k1	0.005	Parameter Estimation
bRaf_Activation	Michaelis-Menten	bRafInactive -> bRafActive; Rap1Active	kcat	0.884096	Brown et al 2004 - Raf1_Activation
			km	62464.6	Brown et al 2004 - Raf1_Activation
bRaf_Activation_Ras	Michaelis-Menten	bRafInactive -> bRafActive; RasActive	kcat	0.884096	Brown et al 2004 - Raf1_Activation
			km	62464.6	Brown et al 2004 - Raf1_Activation
bRaf_Deactivation	Michaelis-Menten	bRafActive -> bRafInactive; Raf1PPtase	kcat	1509.36	Brown et al 2004 - Raf1_Deactivation
			km	1432410	Brown et al 2004 - Raf1_Deactivation
C3G_Activation	Michaelis-Menten	C3GInactive -> C3GActive; boundEGFReceptor	kcat	694.731	Brown et al 2004 - Sos_Activation
			km	6086070	Brown et al 2004 - Sos_Activation
C3G_Deactivation	Mass Action	C3GActive -> C3GInactive	k1	2.5	Parameter Estimation
EGF_Binding_Unbinding	Mass Action	EGF + freeEGFReceptor = boundEGFReceptor	k1	2.18503e-05	Brown et al 2004
			k2	0.0121008	Brown et al 2004
EGFReceptor_Degradation	Mass Action	boundEGFReceptor -> degradedEGFReceptor	k1	0.2	Parameter Estimation
EGFReceptor_Degradtion_Free	Mass Action	freeEGFReceptor -> degradedEGFReceptor	k1	0.00125	Parameter Estimation
EGFReceptor_Production	Constant Flux	proEGFReceptor -> freeEGFReceptor	k1	100	Parameter Estimation
Erk_Activation	Michaelis-Menten	ErkInactive -> ErkActive; MekActive	kcat	9.85367	Brown et al 2004
			km	1007340	Brown et al 2004
Erk_Deactivation	Michaelis-Menten	ErkActive -> ErkInactive; PP2AActive	kcat	8.8912	Brown et al 2004
			km	3496490	Brown et al 2004
Mek_Activation	Michaelis-Menten	MekInactive -> MekActive; Raf1Active	kcat	185.759	Brown et al 2004
			km	4768350	Brown et al 2004
Mek_Activation_bRaf	Michaelis-Menten	MekInactive -> MekActive; bRafActive	kcat	185.759	Brown et al 2004 - Mek_Activation
			km	4768350	Brown et al 2004 - Mek_Activation
Mek_Deactivation	Michaelis-Menten	MekActive -> MekInactive; PP2AActive	kcat	2.83243	Brown et al 2004
			km	518753	Brown et al 2004
P90Rsk_Activation	Michaelis-Menten	P90RskInactive -> P90RskActive; ErkActive	kcat	0.0213697	Brown et al 2004
			km	763523	Brown et al 2004
P90Rsk_Deactivation	Mass Action	P90RskActive -> P90RskInactive	k1	0.005	Parameter Estimation
PI3K_Activation_EGFR	Michaelis-Menten	PI3KInactive -> PI3KActive; boundEGFReceptor	kcat	10.6737	Brown et al 2004
			km	184912	Brown et al 2004
PI3K_Activation_Ras	Michaelis-Menten	PI3KInactive -> PI3KActive; RasActive	kcat	0.0771067	Brown et al 2004
			km	272056	Brown et al 2004
PI3K_Deactivation	Mass Action	PI3KActive -> PI3KInactive	k1	0.005	Parameter Estimation
Raf1_Activation	Michaelis-Menten	Raf1Inactive -> Raf1Active; RasActive	kcat	0.884096	Brown et al 2004
			km	62464.6	Brown et al 2004
Raf1_Deactivation	Michaelis-Menten	Raf1Active -> Raf1Inactive; Raf1PPtase	kcat	0.126329	Brown et al 2004
			km	1061.71	Brown et al 2004
Raf1_Deactivation_Akt	Michaelis-Menten	Raf1Active -> Raf1Inactive; AktActive	kcat	15.1212	Brown et al 2004
			km	119355	Brown et al 2004
Rap1_Activation	Michaelis-Menten	Rap1Inactive -> Rap1Active; C3GActive	kcat	32.344	Brown et al 2004 - Ras Activation
			km	35954.3	Brown et al 2004 - Ras Activation
Rap1_Deactivation	Michaelis-Menten	Rap1Active -> Rap1Inactive; Rap1Gap	kcat	1509.36	Brown et al 2004 - Ras Deactivation
			km	1432410	Brown et al 2004 - Ras Deactivation
Ras_Activation	Michaelis-Menten	RasInactive -> RasActive; SosActive	kcat	32.344	Brown et al 2004
			km	35954.3	Brown et al 2004
Ras_Deactivation	Michaelis-Menten	RasActive -> RasInactive; RasGapActive	kcat	1509.36	Brown et al 2004
			km	1432410	Brown et al 2004
Sos_Activation	Michaelis-Menten	SosInactive -> SosActive; boundEGFReceptor	kcat	694.731	Brown et al 2004
			km	6086070	Brown et al 2004
Sos_Deactivation	Mass Action	SosActive -> SosInactive	k1	2.5	Parameter Estimation
Sos_Feedback_Deactivation	Michaelis-Menten	SosActive -> SosInactive; P90RskActive	kcat	1611.97	Brown et al 2004
			km	896896	Brown et al 2004

## Sheet: Species
Specie Name	Initial Concentration	Source
AktActive	0	Brown et al 2004
AktInactive	120000	Brown et al 2004
boundEGFReceptor	0	Estimated
bRafActive	0	Brown et al 2004 - Raf1Active
bRafInactive	120000	Brown et al 2004 - Raf1Inactive
C3GActive	0	Brown et al 2004 - SosActive
C3GInactive	120000	Brown et al 2004 - SosInactive
degradedEGFReceptor	0	Estimated
EGF	10002000	Brown et al 2004
ErkActive	0	Brown et al 2004
ErkInactive	600000	Brown et al 2004
freeEGFReceptor	80000	Brown et al 2004
MekActive	0	Brown et al 2004
MekInactive	600000	Brown et al 2004
P90RskActive	0	Brown et al 2004
P90RskInactive	120000	Brown et al 2004
PI3KActive	0	Brown et al 2004
PI3KInactive	120000	Brown et al 2004
PP2AActive	120000	Brown et al 2004
proEGFReceptor	1	Estimated
Raf1Active	0	Brown et al 2004
Raf1Inactive	120000	Brown et al 2004
Raf1PPtase	120000	Brown et al 2004
Rap1Active	0	Brown et al 2004 - RasActive
Rap1Gap	120000	Brown et al 2004 - RasGap
Rap1Inactive	120000	Brown et al 2004 - RasInactive
RasActive	0	Brown et al 2004
RasGapActive	120000	Brown et al 2004
RasInactive	120000	Brown et al 2004
SosActive	0	Brown et al 2004
SosInactive	120000	Brown et al 2004
